# Supplementary material for: Comparison of glenohumeral joint rotation between asymptomatic subjects and patients with subacromial impingement syndrome using cine-magnetic resonance imaging: a cross-sectional study
Source: BMC Musculoskelet Disord. 2019 Oct 25;20:475. doi: 10.1186/s12891-019-2818-3 (PMC6815044; doi:10.1186/s12891-019-2818-3)
Supplement: Supplementary file 2 — Additional file 2. Available data of this study. This excel file included the data of asymptomatic subjects and patients after propensity score matching. [file 12891_2019_2818_MOESM2_ESM.xlsx]

## Sheet: Sheet1
					Active ROMs measured physically				ROM determined by Cine MRI				Physical sign
Case number	Group: 1, Normal; 2, Patient	Matched Pair between asymptomatic subjects and patients	Age-Range	Side: 1, D; 2,ND	Flexion	Abduction	ER	IR determined by the spine level reachable by the thumb	IR in cineMRI	ER in cine-MRI	Constant score	UCLA score	Painful arc sign	Neer sign	Hawkins sign
1	1	25	21-30	1	180	180	70	T7	57	56	-	-	0	0	0
2	1	16	21-30	2	180	180	75	T7	59	74	-	-	0	0	0
3	1	5	21-30	1	180	180	75	T7	62	46	-	-	0	0	0
4	1	4	21-30	1	175	175	75	T7	62	55	-	-	0	0	0
5	1	3	21-30	1	175	180	65	T5	71	27	-	-	0	0	0
6	1	8	21-30	1	180	180	55	T7	50	64	-	-	0	0	0
7	1	23	21-30	1	180	180	90	T7	68	31	-	-	0	0	0
8	1	22	21-30	2	180	180	90	T7	67	56	-	-	0	0	0
9	1	9	21-30	2	180	180	60	T5	52	56	-	-	0	0	0
10	1	21	21-30	1	180	180	70	T7	67	31	-	-	0	0	0
11	1	15	21-30	1	180	180	75	T5	60	41	-	-	0	0	0
12	1	17	21-30	2	180	180	75	T5	59	28	-	-	0	0	0
13	1	28	21-30	1	180	180	75	T5	41	59	-	-	0	0	0
14	1	11	21-30	1	180	180	60	T7	54	49	-	-	0	0	0
15	1	35	21-30	1	180	180	85	T7	67	46	-	-	0	0	0
16	1	29	21-30	2	175	175	75	T7	53	22	-	-	0	0	0
17	1	13	21-30	1	175	175	75	T7	55	25	-	-	0	0	0
18	1	36	31-40	1	175	175	65	T7	46	41	-	-	0	0	0
19	1	32	31-40	1	180	180	70	T7	50	45	-	-	0	0	0
20	1	2	31-40	2	175	175	70	T7	55	66	-	-	0	0	0
21	1	27	31-40	1	175	175	80	T7	50	61	-	-	0	0	0
22	1	12	31-40	2	175	175	75	T7	44	44	-	-	0	0	0
23	1	30	31-40	1	175	175	75	T7	44	33	-	-	0	0	0
24	1	24	31-40	2	180	180	80	T7	55	25	-	-	0	0	0
25	1	6	31-40	2	175	175	70	T7	54	53	-	-	0	0	0
26	1	33	31-40	1	175	175	65	T7	44	51	-	-	0	0	0
27	1	14	31-40	1	180	180	70	T7	27	83	-	-	0	0	0
28	1	34	31-40	1	180	180	90	T7	77	44	-	-	0	0	0
29	1	18	31-40	2	175	175	70	T7	47	58	-	-	0	0	0
30	1	31	31-40	1	175	175	75	T7	47	65	-	-	0	0	0
31	1	1	31-40	1	180	175	90	T7	51	33	-	-	0	0	0
32	1	10	31-40	2	180	180	90	T7	53	43	-	-	0	0	0
33	1	19	31-40	1	175	175	55	T7	46	34	-	-	0	0	0
34	1	20	31-40	2	170	170	60	T7	53	50	-	-	0	0	0
35	1	26	31-40	1	175	180	65	T7	55	59	-	-	0	0	0
36	1	7	31-40	1	170	180	58	T12	69	35	-	-	0	0	0
1	2	8	15-20	1	175	175	75	T5	20	28	87	24	0	0	1
2	2	22	15-20	1	180	180	80	T5	46	-22	75	18	0	1	1
3	2	15	15-20	1	180	180	90	T5	64	42	87	22	0	0	1
4	2	21	15-20	1	175	170	60	T10	45	40	85	24	0	0	1
5	2	16	15-20	1	175	175	90	T5	9	12	74	22	0	0	1
6	2	9	15-20	1	180	180	90	T5	56	-12	75	22	0	0	1
7	2	24	15-20	1	180	180	80	T5	39	46	85	22	0	1	0
8	2	11	15-20	1	110	110	85	T10	53	28	57	13	1	1	1
9	2	29	15-20	1	160	160	90	T5	48	50	75	18	1	1	1
10	2	25	15-20	1	175	175	80	T5	35	22	87	24	0	1	0
11	2	23	21-30	1	170	170	80	T7	39	28	80	20	1	1	1
12	2	5	21-30	1	175	175	90	T5	52	40	77	22	1	0	0
13	2	4	21-30	1	160	120	75	T7	56	10	72	16	1	0	0
14	2	2	21-30	1	180	180	90	T7	50	-10	75	18	1	1	1
15	2	12	21-30	1	175	175	90	L1	45	35	76	22	1	1	1
16	2	17	21-30	2	150	60	90	L1	62	22	49	16	0	0	0
17	2	18	21-30	1	160	160	60	L1	46	2	85	22	0	1	1
18	2	3	21-30	2	175	175	75	T5	61	18	79	22	1	1	1
19	2	20	21-30	1	170	170	55	T6	-43	49	85	22	0	0	1
20	2	27	31-40	1	170	170	60	T7	-5	30	85	22	0	1	0
21	2	30	31-40	1	175	170	80	T7	50	61	85	22	0	1	0
22	2	33	31-40	1	175	90	85	T5	34	27	77	19	0	1	1
23	2	6	31-40	2	160	120	90	T7	52	59	83	22	0	0	1
24	2	14	31-40	2	150	80	75	T10	42	-32	56	14	1	1	1
25	2	28	31-40	2	175	175	75	T5	43	36	71	19	1	0	1
26	2	34	31-40	1	170	170	80	L1	43	3	83	24	1	1	1
27	2	1	31-40	1	175	160	85	T7	60	-5	80	24	1	0	1
28	2	10	31-40	1	125	140	90	T7	61	-2	50	14	1	1	1
29	2	35	31-40	2	140	100	20	T12	36	14	61	16	1	1	1
30	2	13	31-40	1	180	180	90	T5	64	41	77	22	1	0	1
31	2	19	31-40	1	160	160	90	T12	66	20	65	17	1	1	1
32	2	26	31-40	1	180	180	85	T7	46	34	85	22	0	1	0
33	2	32	41-50	1	160	160	60	T12	41	17	75	20	1	0	1
34	2	7	41-50	1	100	80	45	L3p	2	30	42	14	1	1	1
35	2	36	41-50	2	100	95	45	B	-5	39	40	13	1	1	1
36	2	31	51-60	2	180	180	60	T7	53	-44	66	18	0	0	1

## Sheet: ICC data
	Examiner1 first time		Examiner2 first time		Examiner1 Second time		Examiner2 Second time
	IR in cineMRI	ER in cine-MRI	IR in cineMRI	ER in cine-MRI	IR in cineMRI	ER in cine-MRI	IR in cineMRI	ER in cine-MRI
1	50	76	48	75	49	74	50	75	1	2
2	50	64	48	65	50	60	50	65	1	2
3	35	53	35	50	33	50	35	53	1	2
4	33	75	30	75	35	74	33	75	1	2
5	53	22	50	20	51	22	53	20	1	2
6	55	25	55	25	55	35	55	25	1	2
7	56	62	55	60	55	60	56	60	1	2
8	50	45	48	45	51	45	50	45	1	2
9	57	68	55	68	55	65	57	65	1	2
10	43	80	40	80	45	78	40	78	1	2
11	59	74	59	74	55	70	59	70	1	2
12	62	46	62	46	60	45	62	45	1	2
13	41	80	40	78	39	80	41	75	1	2
14	27	83	27	80	30	80	27	78	1	2
15	59	76	59	75	55	76	59	76	1	2
16	60	41	60	40	61	40	60	40	1	2
17	57	45	57	43	50	42	50	45	1	2
18	61	36	61	35	52	49	53	49	1	2
19	43	68	43	65	44	68	43	68	1	2
20	48	62	45	60	47	60	48	62	1	2
21	56	78	55	78	55	75	56	75	1	2
22	40	83	40	75	38	81	40	78	1	2
23	47	58	45	53	42	55	47	58	1	2
24	47	65	45	65	47	65	47	65	1	2
25	55	25	55	25	53	23	55	25	1	2
26	50	49	50	48	48	50	50	50	1	2
27	56	60	55	60	55	60	56	60	1	2
28	62	55	60	54	60	55	62	55	1	2
29	45	81	43	78	45	80	45	75	1	2
30	44	80	43	75	44	78	45	75	1	2
31	58	51	55	50	58	50	58	53	1	2
32	63	25	64	22	61	25	63	25	1	2
33	44	44	43	40	45	44	40	40	1	2
34	44	33	44	30	45	30	40	35	1	2
35	55	49	53	50	55	50	55	51	1	2
36	57	56	55	55	55	53	52	50	1	2
37	51	79	51	75	50	79	49	74	1	2
38	66	63	65	62	64	65	63	58	1	2
39	57	23	55	22	53	22	55	22	1	2
40	58	23	55	25	56	24	58	24	1	2
